# Supplementary material for: scDual-Seq of Toxoplasma gondii-infected mouse BMDCs reveals heterogeneity and differential infection dynamics
Source: Front Immunol. 2023 Jul 27;14:1224591. doi: 10.3389/fimmu.2023.1224591 (PMC10415529; doi:10.3389/fimmu.2023.1224591)
Supplement: Supplementary file 2 [file DataSheet_2.zip]

Archive with 19 entries (18 files):
- supplementary_data/
- supplementary_data/.DS_Store
- __MACOSX/supplementary_data/._.DS_Store
- supplementary_data/supplementary_data_8.csv
- __MACOSX/supplementary_data/._supplementary_data_8.csv
- supplementary_data/supplementary_data_1.csv
- __MACOSX/supplementary_data/._supplementary_data_1.csv
- supplementary_data/supplementary_data_3.csv
- __MACOSX/supplementary_data/._supplementary_data_3.csv
- supplementary_data/supplementary_data_2.csv
- __MACOSX/supplementary_data/._supplementary_data_2.csv
- supplementary_data/supplementary_data_6.csv
- __MACOSX/supplementary_data/._supplementary_data_6.csv
- supplementary_data/supplementary_data_7.csv
- __MACOSX/supplementary_data/._supplementary_data_7.csv
- supplementary_data/supplementary_data_5.csv
- __MACOSX/supplementary_data/._supplementary_data_5.csv
- supplementary_data/supplementary_data_4.csv
- __MACOSX/supplementary_data/._supplementary_data_4.csv
